# Supplementary material for: Poly(ester imide)s with Low Linear Coefficients of Thermal Expansion and Low Water Uptake (VIII): Structure–Flame Retardancy Relationship
Source: Polymers (Basel). 2024 Jul 10;16(14):1967. doi: 10.3390/polym16141967 (PMC11280571; doi:10.3390/polym16141967)
Supplement: Supplementary file 1 [file polymers-16-01967-s001.zip]

Archive with 1 entries (1 files):
- polymers-3040596-supplementary.pdf
